# Supplementary material for: B-1b Cells Have Unique Functional Traits Compared to B-1a Cells at Homeostasis and in Aged Hyperlipidemic Mice With Atherosclerosis
Source: Front Immunol. 2022 Jul 22;13:909475. doi: 10.3389/fimmu.2022.909475 (PMC9353528; doi:10.3389/fimmu.2022.909475)
Supplement: Supplementary Table 1 — List of differentially expressed genes in B-1b over B-1a cells from bulk RNAseq analysis. [file Table_1.xlsx]

## Sheet: Front Immunol-2022_Supplement
Gene Names	FDR	log2FC
Sqstm1	3.64e-07	6.51295
Tubgcp3	1.62e-06	2.8351
Cnn3	1.02e-05	5.37886
Dusp6	2.49e-05	0.613983
Parg	2.64e-05	3.45133		FC = Fold change of wild type B-1b/B-1a
Heatr5b	3.7e-05	-0.859003
Eif3m	7.98e-05	1.85019
Glmp	0.000129578	-0.573536
Cd74	0.000169671	1.13124
Osbpl5	0.000180664	-2.54364
Hyal2	0.000188976	2.16181
St6galnac6	0.000199544	-1.24677
Ighv1-26	0.000200225	2.00643
Dcaf11	0.000206528	3.46517
Sbk1	0.000222635	-0.708448
Zyx	0.000230412	5.11369
Ccdc88b	0.000247936	-1.64911
Anxa5	0.000256601	-1.1366
Gtpbp2	0.000256848	1.65551
Irf2bp1	0.000303248	-0.74242
Pdxp	0.000353364	1.32747
Rbm14	0.000371962	1.51381
Supt4a	0.000398021	0.899837
Eif1b	0.000425299	0.390754
Cd5	0.000443772	-2.15474
Il17ra	0.000485647	-1.87338
Plp2	0.000490633	-0.727172
Dhx30	0.000639678	1.27864
Ogdh	0.000661339	0.470793
Wdr75	0.000694185	2.7029
Ddx1	0.000721447	-0.152817
Ighv1-9	0.000796402	1.01433
Arhgap45	0.000804333	3.23179
Rtn3	0.000829155	-0.896293
Rnf121	0.000851082	0.457499
Acad10	0.000853554	-2.32461
Dyrk3	0.000854026	1.63341
Blvrb	0.000898329	1.10815
Dtnb	0.000903047	-1.96284
F11r	0.000956473	-1.03937
Ankrd10	0.000965781	3.30263
Snrpg	0.000968035	0.618129
Gm38158	0.00102928	-0.940465
Abhd6	0.00103154	-0.835401
Tspan3	0.00104541	1.75368
Tex30	0.0010635	3.6511
Fnbp1	0.00108387	-1.034
Pgs1	0.00111229	0.970676
Xpo5	0.00116645	-0.503001
Pank4	0.0011823	2.40948
Cd5	0.00119564	1.46241
Ccr6	0.00119564	1.46241
Tpm4	0.00120496	0.50378
Plcg1	0.00123925	-1.25394
Mthfd1	0.00124739	-0.174877
Otulin	0.00130562	-1.47358
Pstpip2	0.00134306	-2.45037
Fau	0.00137789	1.25314
Anapc2	0.00140446	-0.158839
Slc30a6	0.00142298	3.71575
Evi2	0.00146235	-2.59859
Med18	0.00157173	0.701935
Ifrd2	0.00158011	2.75062
Med6	0.00160482	0.369095
Rad50	0.00160731	1.94192
Calu	0.00163867	-3.75998
Polr3a	0.00164884	2.00191
Psph	0.00165279	3.68551
Pf4	0.00167825	1.18031
Vamp4	0.00170495	2.13858
mt-Nd1	0.00174282	-1.10723
Samd4b	0.00178279	2.22502
Zfp143	0.00185006	2.06885
Ly86	0.00185232	-0.470189
Ndufa8	0.00188264	0.342677
Plbd2	0.0019256	-0.557479
Ikbkb	0.00194509	1.79613
Smim4	0.00195919	0.62793
Bco2	0.00196542	-2.07456
Ebag9	0.00197048	2.13521
Rhoh	0.00199571	2.3566
Trmt112-ps2	0.00199905	-3.23905
Brix1	0.00201043	0.430662
Lbr	0.00202535	0.483607
Crnkl1	0.00203706	0.351254
Hp1bp3	0.00207224	-4.57861
Tgfbi	0.00209109	0.478304
Abhd12	0.00210019	2.57924
Rcn2	0.00220412	0.461526
Bcar3	0.00223433	-1.25885
Arl4a	0.00224068	1.12055
Gnl3	0.00227848	0.465837
Snx15	0.00229132	0.426714
Tmem63a	0.00230034	3.32319
Arap1	0.00231916	-0.629497
Tmed4	0.00233216	0.386496
Gm47299	0.00234195	8.42417
Osbpl5	0.00234923	1.4274
Gm49207	0.00235362	0.837754
Rpl3	0.00238918	0.476143
Gak	0.00240123	-1.22345
Prkca	0.00240368	-1.65959
Gm16286	0.00243277	2.109
Tbca	0.00243533	0.862853
Cldn10	0.00246448	1.28225
Pifo	0.00246529	1.4462
mt-Co2	0.00251134	-0.890569
Klhl25	0.00252186	-1.23083
Bank1	0.00258625	0.451062
Morf4l2	0.002592	3.5599
Vps4a	0.00263097	0.334213
Gm28661	0.00269705	-0.894314
Plpp3	0.00273818	-0.589879
Vcl	0.00274301	-3.0575
Ecpas	0.00275321	-0.751497
Setx	0.00278293	-0.816584
Ino80c	0.00287406	2.28621
Cxcr6	0.00287702	-2.69195
Plaur	0.00291703	-0.600892
Gm26377	0.00292526	0.27719
Twsg1	0.00301491	-0.939672
Gstm4	0.00306051	-1.00239
Rhebl1	0.00306763	1.18003
Trmt10c	0.00310268	-2.08528
Rmc1	0.00312445	-1.66273
H2-DMb2	0.00312501	1.48017
Khdrbs1	0.00312753	-1.12503
Park7	0.00313787	5.3453
mt-Atp6	0.00318598	-1.01513
Ddost	0.0031968	0.473258
Ighv1-64	0.00320073	1.92658
Tm2d1	0.0032195	-3.89827
Dnajc9	0.00323725	0.933364
Igkv2-137	0.00328588	3.06471
Eif3b	0.00331423	-0.457464
Nap1l1	0.00332933	-0.308973
Gtf2b	0.00333863	0.479395
Maz	0.00334674	-1.58681
Atf6	0.00335678	-0.681794
Sub1	0.00337141	0.640376
Pkn1	0.00339045	-0.662932
Rps24	0.00345838	0.59923
Ell2	0.00346626	-1.23602
Myl12a	0.00347969	7.38524
Zfp870	0.0035426	-1.46816
Clint1	0.00373279	-0.371055
Wdr5	0.00377258	0.407461
mt-Cytb	0.00380191	-0.892028
Ighv1-22	0.00381824	2.20186
Rpl29	0.00382469	-1.75119
Itga5	0.00385102	-1.60319
Ncoa1	0.00385314	-0.680556
Tmx1	0.00386947	0.356222
Taz	0.00390162	3.34999
Smim11	0.00392168	0.378627
Efna1	0.00398647	1.48552
Slc23a2	0.00399901	-0.774428
Hist1h2ae	0.00404781	-1.15193
Vps13b	0.00405876	-1.10922
H2-DMb1	0.00407238	-1.6006
Tmem189	0.00408348	0.43957
Gpr55	0.00413759	-1.59856
Gm44805	0.00416037	-1.97197
Fam3c	0.00419863	-1.25722
Ncl	0.00421163	-0.197216
Nup188	0.00425513	-0.640973
Parg	0.00428551	-2.85145
Mrps18c	0.00429353	0.44256
mt-Co1	0.00431046	-0.862669
Rps6kb1	0.00436051	-0.48708
Gpr89	0.00440784	1.54282
Auh	0.00441928	-2.01499
Eaf1	0.00442523	-0.448596
Dpy30	0.00452649	2.55129
Hacd2	0.00458527	0.829956
Cox17	0.00458839	0.377807
Rras	0.0046022	0.248988
Lpcat3	0.00460527	-0.571696
St3gal5	0.00461564	2.03337
Slc30a6	0.00464065	-2.60487
Gm8730	0.00485392	0.494027
Tlr7	0.00498936	-2.2313
Fcrla	0.00501508	1.11911
Pura	0.00507966	-2.57683
Ndufs5	0.0051238	1.83214
Pygl	0.00518707	1.69554
Yif1a	0.00519297	-2.14481
Ccdc28b	0.00524424	-2.54434
Mrpl2	0.00526984	1.77202
Ptpn22	0.00529857	-1.20532
Nsmce4a	0.00531738	0.593949
Hp1bp3	0.00540335	2.34481
Mgat1	0.00541174	3.15762
Igkv8-24	0.00544412	7.01044
M6pr	0.00546423	1.73718
Plagl2	0.00552773	-0.767234
Tln1	0.00555701	-1.34396
Uba6	0.00557711	-0.54883
Neurl3	0.00558288	2.13148
Gdi2	0.00559446	0.420226
Irf4	0.00562623	-0.883481
Plek	0.00563323	-0.488207
Ppib	0.00563337	0.519228
Ampd3	0.00563873	-0.603053
Slc39a4	0.00564644	-2.29057
Tmem63a	0.00566215	-2.51984
St8sia6	0.00570601	-2.03877
Plekho1	0.0057153	-2.03932
Rpl15-ps2	0.00575402	-0.265278
Cnot8	0.00585895	0.398115
Icosl	0.00586691	-1.12881
Gm29216	0.0058937	-0.844739
Rfk	0.00593575	0.570502
Ighv12-2	0.00600055	-3.78343
Edem1	0.00601755	-0.68154
Mrm1	0.00603157	0.522798
Anxa4	0.00606204	2.81665
Polr2j	0.00616758	0.409021
Nthl1	0.00619606	2.13014
Taldo1	0.00620971	0.506956
Rgs2	0.00634175	0.538417
Fcho2	0.00634468	0.432443
Atp6v0b	0.00637376	1.98527
1700030K09Rik	0.00641694	2.40769
mt-Tm	0.00644029	-1.10063
Suclg2	0.00649911	3.60771
Calu	0.00652264	3.24967
Slk	0.00655467	-0.564038
Serinc5	0.00655691	0.730589
Igkv1-135	0.00658752	2.37529
Armcx2	0.00664	1.736
Park7	0.00664323	-3.29663
Dync1h1	0.00665292	-1.04711
Ifi47	0.00665839	0.989471
Asb13	0.00666762	0.668062
Ndufv2	0.00673277	0.791842
Dynlt1-ps1	0.00674081	0.790428
Gpr183	0.00676428	1.27193
Nfatc3	0.00679822	-0.654891
Lamtor4	0.00682817	0.360754
Ighv1-71	0.00685203	1.91315
Hsp90ab1	0.00691092	2.46285
Slfn2	0.0069172	0.770815
B3gnt8	0.00697473	1.77956
Ube2c	0.00699154	-1.71986
Armc1	0.0070424	0.443679
Igkv6-23	0.00712823	3.37954
Aggf1	0.00728413	-0.37705
Cfp	0.00728489	0.484899
AF067061	0.00737244	-2.31857
Selenos	0.00740419	1.22522
Kctd14	0.00740498	-1.22568
Hspa13	0.00740712	0.730475
Pou2af1	0.00741759	-0.738603
Igkv14-126	0.00742868	-3.08909
Cry1	0.00742939	0.273765
Nt5c	0.0074311	0.596076
Slc29a1	0.0074679	1.89061
Actl6a	0.00747696	0.566815
Scap	0.00751622	-0.384539
Dhx8	0.0075433	-0.24001
Tram1	0.00754915	-1.42565
Fkbp11	0.00760855	2.17044
Tgfbr2	0.00762137	-1.20097
Ctla4	0.00778071	-1.57552
Nr4a1	0.00779729	-0.837037
Ascc3	0.00787507	-0.544997
Hivep1	0.00789182	-1.30677
Gchfr	0.00789612	-1.12105
Fundc1	0.00791615	0.257579
Nsf	0.00795934	-1.172
Cnr2	0.00798642	1.45822
Wee1	0.00799417	-1.49829
Ccdc71	0.00800724	-1.96482
Adam10	0.00803139	-0.431787
Gm10925	0.00811684	-0.955305
Fis1	0.00813726	1.87897
Tifa	0.00815447	1.72435
Atg12	0.00816234	0.44581
Rrad	0.00816284	-0.346349
mt-Nd2	0.00828563	-1.02234
Rhoh	0.00832633	0.424981
Serpina3f	0.00838554	-2.62304
Rabep1	0.00840832	1.29908
Mettl13	0.00847631	2.89273
Atp6v0e	0.00853262	0.671708
Il17rb	0.0085647	-1.37584
Ighg2b	0.0085788	1.47363
Selenow	0.00862002	0.459055
Lrrc75a	0.00865224	1.26458
Zfp51	0.00872452	0.531587
Cyth2	0.00874895	1.79398
Polr3a	0.0087699	-1.56393
Actn1	0.00883017	-2.46918
Dgcr6	0.00883639	-1.23325
Ipo9	0.0089434	-0.500892
Tmem94	0.00902133	-0.656321
Icam2	0.00910786	1.00083
Map3k5	0.00912751	0.345326
Hist1h4c	0.00915321	1.41772
Cxcr5	0.00916499	-3.60881
Gm7609	0.00931742	0.934662
Hnrnpl	0.00936954	-1.30258
Maco1	0.00937289	-2.03164
Arfgef1	0.00937314	-0.652621
Wfdc17	0.00937575	2.00533
Coa3	0.0094018	-4.60489
Snn	0.00940565	-1.41706
Serf2	0.00941536	0.466005
Psmb2	0.00942798	0.269757
H2-Ob	0.00942825	0.663908
Dck	0.00949306	0.632834
Igkv4-51	0.00949774	1.26442
Itpr3	0.00950607	-0.713133
Ndufb7	0.00951949	0.191517
Qtrt1	0.00956919	0.517226
C1d	0.00959488	0.208771
Rfc2	0.00960971	0.447071
Fam173a	0.00961484	-2.30083
Zfp106	0.00964258	-1.55871
Atp6v1c1	0.00965883	1.40279
Tcof1	0.0096597	-1.70923
Atp5b	0.00967244	0.246252
Fcrl5	0.00971288	-1.13927
Dnajc7	0.00976219	0.64258
Tmem126b	0.00977931	0.226555
Cyth1	0.00978301	0.94136
2310011J03Rik	0.009805	0.543077
Usp25	0.00983956	-0.334028
Gngt2	0.0098553	1.692
Ap3b1	0.00993165	-0.344668
Abcc4	0.0100082	-1.09019
Tnfsf13	0.0100465	1.7812
Atp6v0e	0.0101374	-1.09626
Ighg3	0.01028	3.73633
Nucb1	0.0103404	-0.307504
Rnf26	0.0103609	-2.003
Kif1bp	0.0103626	1.88957
Akt2	0.0103701	1.93344
Crebbp	0.010436	-0.700079
BC035044	0.0105004	1.44465
G3bp2	0.0105176	0.480866
Cops3	0.0105207	0.512222
Sp100	0.0105459	0.662371
Usp4	0.0105935	-2.88435
Slc25a24	0.010768	-0.720309
Ighv1-54	0.0107895	2.21153
Rnf219	0.0108113	-0.565646
Sqstm1	0.0109389	-2.50893
Sesn1	0.0109857	0.744444
Rtn4rl1	0.0109901	-0.793319
2510046G10Rik	0.011028	1.42283
Psmd11	0.0110605	-0.667614
Zfp35	0.0110882	0.433807
Washc5	0.0111451	-0.892998
Ppp1ca	0.0112501	0.504103
Trf	0.0112545	1.15811
Rap1gap	0.0113001	-1.65727
Aldh7a1	0.0113103	2.87258
Smim26	0.0113457	0.478709
Ube2w	0.0114991	0.561205
mt-Nd4	0.0115057	-1.10514
Sra1	0.0115364	0.606665
Phb	0.0115818	0.773964
Rassf6	0.0116305	-1.69918
Gm32687	0.0116503	1.93822
Exog	0.0117421	1.1765
Siah2	0.0117615	-0.871716
Thap12	0.0117618	0.478784
Ppl	0.0118947	0.797689
Rnf187	0.0119137	0.35382
Setd2	0.011979	-0.879943
Vegfb	0.0120375	-1.11281
Pik3cd	0.0120452	2.29184
Ssbp3	0.0120628	-1.01628
Pdhx	0.0121264	0.448251
Dock2	0.0121537	-1.01747
Cd37	0.0121739	1.65025
Caprin1	0.0121782	-0.401017
Dnajc13	0.0121795	-0.835369
H2-D1	0.0122149	0.106932
Cwc15	0.0122174	0.315245
Ass1	0.0122197	-0.724997
Bin2	0.012288	2.54886
Rpl32	0.0123143	0.495046
Chchd6	0.0123566	0.978926
S1pr3	0.0123613	-2.55266
Spns2	0.0123942	1.38878
Emg1	0.0124442	0.755117
Gm9844	0.012459	0.68376
Clns1a	0.0124604	0.357048
Grn	0.012501	-0.724644
Grpel1	0.0125094	0.521878
Ilf2	0.0125299	0.634305
Fbxw13	0.0126	3.49153
Htt	0.0126682	-1.31228
Nop10	0.0127117	0.602786
Sipa1	0.0127128	-4.86267
Fcrla	0.0127265	0.964281
Dtx2	0.0127267	2.75057
Psmc3	0.0127293	1.85821
mt-Co3	0.0127323	-0.651244
Prex1	0.0127825	-0.789687
Ighv11-1	0.0127848	-2.82413
Kcna3	0.0128011	1.02384
Tent5c	0.0128148	-1.29466
Usp8	0.0128162	-0.500747
Ccr9	0.0128887	-2.01841
Man2b2	0.0129193	-0.796757
Arid5a	0.0129925	0.646622
Lyz2	0.013012	1.86042
Rpl28	0.0130586	1.23412
Ankrd37	0.0131046	0.833658
Dr1	0.0131101	0.321708
Nfatc1	0.0131629	-1.16311
Myo1d	0.0131771	-2.35783
Ap3s1	0.0132034	0.578067
Slc7a5	0.0132158	-0.341801
Tspan32	0.0132481	3.3205
Rnf19b	0.0133431	-1.30652
Polr2c	0.013384	0.538107
Epn2	0.013428	0.954669
Pgap1	0.0134778	0.564932
Ccdc69	0.0134905	0.486896
Ighv1-50	0.0135706	1.83856
Fam104a	0.0135846	0.266903
Ncdn	0.0135956	-0.399876
Dhx32	0.0136343	1.73462
Cd82	0.0136389	-2.8455
Adrb2	0.0136423	0.970453
Bms1	0.0136589	-0.351032
Castor1	0.0136971	0.533718
Ep300	0.0137099	-0.703392
Pank4	0.0137336	-2.38067
Fam221b	0.0137721	0.454644
Bnip1	0.0138224	1.83867
S100pbp	0.0138476	-1.99036
Ylpm1	0.0138491	-1.6001
Ndrg1	0.0138506	-1.49482
Lipa	0.0138571	-0.1997
Tram2	0.0138955	-1.23588
Srm	0.0139543	0.665858
Pik3ca	0.013955	2.06681
Nfam1	0.0140001	-1.82995
Rpl24	0.0140624	1.23672
Shisa5	0.0141009	0.404029
mt-Nd5	0.0141121	-1.17905
Gstt3	0.014185	-1.69944
Apobec2	0.0144594	-2.53117
Prps1	0.0144621	0.60669
Slc35c2	0.0144823	-1.9916
Fcrla	0.0146095	0.795576
Dock11	0.0147692	-0.301547
Myl6	0.014771	-2.4161
Arfgef2	0.0147926	-1.02538
Akt1	0.0148024	2.35684
Saraf	0.0148386	0.985786
Bop1	0.0148736	-0.0754579
Fos	0.0149079	0.681668
Trpv2	0.0149566	-0.914527
Chit1	0.0149822	-2.16342
Tgfb1	0.0150307	-0.50481
St8sia4	0.0151201	0.712139
Rpl19	0.0151704	1.49008
Phlpp1	0.0151995	-0.708472
Dhx40	0.01521	1.49608
Actn4	0.0153025	-0.412183
Map2k7	0.0153081	1.84729
Cs	0.0153156	-0.322112
Dctn3	0.0153449	0.632781
Igkv13-84	0.0153617	3.35506
Eif4a3	0.0153735	-1.03591
Pycr2	0.0153895	0.634575
Psenen	0.0153953	0.95619
Slc38a1	0.0154264	-0.575734
Ighv1-84	0.0154414	1.64717
B4galt6	0.0155198	-1.06964
Pilra	0.0155859	1.53081
Gle1	0.0156381	-1.01463
Arpc5l	0.0156751	1.60612
Dynlt1b	0.0156869	0.711612
Alad	0.0157267	-2.73904
Pdcd10	0.0157528	0.79582
Tspan32	0.0157852	2.02469
Abi3	0.0158218	3.57039
Smarcad1	0.0158741	1.38969
Atp7a	0.0158758	-0.673242
Fam110a	0.0159039	-1.89711
Psen2	0.0160061	-1.22988
Bud31	0.0160624	0.502937
Hars2	0.0161018	0.672778
Igsf9	0.0161025	-1.10128
Bcl3	0.0161037	-1.50553
Spty2d1	0.0161491	-0.312517
Gm37416	0.0161665	-0.918149
Rpl9	0.0162926	0.889414
Hsbp1	0.0163432	2.20753
Wsb2	0.0163568	-0.763699
Gne	0.016373	1.56472
Dmac1	0.0164052	0.642411
Ighv1-62-2	0.0164116	1.81684
Gcn1l1	0.0164383	-0.746942
Cd300lf	0.0164458	-0.382713
Calcrl	0.0164481	-0.669801
Atxn2	0.0164495	-1.09808
Rfx2	0.0164593	0.950752
Shoc2	0.0164887	-1.67508
Mydgf	0.016537	0.488838
Ccnd2	0.0165686	-1.42101
Krtcap2	0.0166072	0.314002
Serbp1	0.0166503	-0.589302
Naaa	0.016656	0.631784
Tgtp2	0.0166712	0.928489
Asb3	0.0166818	-2.72725
Zcwpw1	0.0166913	-0.787052
Trp53bp2	0.0167622	-0.830116
Polr1c	0.0168024	0.522652
Ighv8-5	0.0168075	2.47957
Mrm2	0.0168346	0.483505
Zfp932	0.0168967	1.60487
Gm2260	0.0169667	-0.787072
Sri	0.0169837	0.338734
Dazap1	0.0170108	3.23918
Hist1h2ap	0.0170119	-1.18871
Sp100	0.0170227	0.610377
Mrm3	0.0170482	0.357647
Ppp1r16b	0.0170761	-0.615001
Pde6d	0.0172052	0.514368
Ctsd	0.0172766	1.276
Il21r	0.0172963	1.98055
Triap1	0.0173289	0.803651
Mrpl1	0.0173326	-1.50854
Ranbp1	0.01734	0.274577
Dcaf5	0.0174539	-0.589719
Arl1	0.0175512	0.465222
Eif4a2	0.0175958	1.02586
Ntmt1	0.0176157	-2.07355
Gna15	0.0176172	1.25274
Gstp2	0.0176275	0.829304
Cxxc5	0.0176329	-0.987632
Aicda	0.0176428	-0.678802
Cacybp	0.0178054	2.70593
Tnfrsf19	0.0178069	-1.75579
Tyw1	0.0178187	-0.249226
Actr2	0.0178203	-2.46437
Baz1b	0.0179093	-0.448175
B230307C23Rik	0.017973	0.977101
Ighv13-2	0.0179912	3.51102
Ppp2ca	0.0179931	0.309932
2010111I01Rik	0.0179959	-2.00507
Txndc17	0.0180605	0.101757
Slc41a1	0.0180688	-0.704732
Fgd6	0.0180755	-1.12353
Abtb2	0.0180846	-0.821166
Map1lc3b	0.0181569	0.356383
Mis18a	0.0181795	0.420907
Dcxr	0.0182562	-0.975805
Stat4	0.0182585	1.14225
Gm19951	0.0183197	2.00394
Cd37	0.0183294	0.672541
Wdr1	0.0183428	-0.248093
Camk2d	0.0183695	-1.34522
Klhl41	0.0184618	-2.71595
Iqgap1	0.0184682	-0.841128
Vpreb3	0.0186447	1.42801
Tmbim6	0.0187342	-2.27773
Rplp2	0.0188029	0.248554
Lsm3	0.0188377	0.835411
Mtor	0.0188764	2.18183
Kat8	0.018942	0.71919
Sos1	0.0189449	-0.994031
Tbc1d10a	0.0189917	0.613894
Fbxo6	0.0189964	-0.296224
Sf3a3	0.0190193	0.276481
Ints4	0.0190579	-0.903807
Nek7	0.0191478	-2.11345
Tspan4	0.0192693	1.51415
Acss1	0.0192987	0.481264
Gng5	0.0193027	0.34146
Nedd4l	0.0193692	-2.26104
Supt6	0.0193693	-0.560588
Churc1	0.0193794	0.47964
Wdr37	0.0193867	2.86989
Ywhaz	0.0193997	0.19095
Tmem154	0.0194149	-1.31498
Asb3	0.0194983	0.859835
Pigs	0.0195647	-0.149971
Spg21	0.0195855	0.384183
Dennd3	0.0196089	0.630027
Mrpl33	0.0197365	0.492556
Ostf1	0.0198102	-2.18972
Hopx	0.0198507	0.833197
H2-Ab1	0.0198903	0.455522
Il16	0.0199557	-1.09086
Slc25a3	0.0200246	0.951362
Alkbh7	0.0201245	0.408955
Dhx33	0.0201274	-0.822798
Atp1b1	0.020171	-1.60361
Snu13	0.0201791	0.676485
Fam126a	0.0202508	-1.06676
Sec24c	0.0202547	-4.47326
Rhobtb2	0.0203215	-0.814198
Rer1	0.0203234	0.492134
Dyrk1b	0.0203575	-1.05197
Rab5if	0.02039	0.538429
Gm6169	0.0204189	-0.556866
Ddx21	0.020442	-0.505288
H3f3a-ps1	0.0204675	0.447802
Igkv4-74	0.0204809	2.24489
Arhgef1	0.0205148	-1.7124
Brd2	0.0205855	3.58035
Bcat2	0.0205921	2.10033
Dpp8	0.0206328	-0.433427
Gns	0.0206522	-1.11473
Blcap	0.020654	0.205563
Gbp10	0.020691	-1.64717
Pard6g	0.0207151	-1.47002
Txndc15	0.0207528	0.46464
Tmem123	0.0208371	0.214609
Yif1a	0.020839	2.70596
Anp32a	0.0208657	-1.18721
Ascc1	0.0208953	1.64132
Hp	0.0209493	1.59284
Arhgdib	0.0209597	3.57163
Vamp7	0.020961	0.438398
9430038I01Rik	0.0209661	1.01466
Clcc1	0.0209716	3.37062
Ids	0.0209879	-1.02551
1600002K03Rik	0.021073	0.562953
Oas1g	0.0210996	1.61713
Gm28437	0.021202	-0.642255
Habp4	0.021208	0.884945
Bnip3	0.0212404	1.60335
Fam122a	0.0212777	-0.430358
Tnfrsf8	0.0212986	-1.55119
Prkcd	0.0213048	-0.833213
Arel1	0.0213165	-0.364133
Nmnat1	0.0213734	2.05823
Fbxw13	0.0214226	3.04731
Nrp2	0.021552	-1.68582
Slamf7	0.0216038	1.73804
Mrps22	0.0216218	0.715707
Irf8	0.0216875	1.57785
Mtch2	0.0216983	1.50915
Lpgat1	0.0217523	-0.646856
Creb3l2	0.0217711	-1.26193
Carm1	0.0217738	-3.41761
Tmem219	0.0217759	-0.41788
Tmem234	0.0217799	-1.13424
Tprn	0.0217829	-0.657265
Cd82	0.0217833	2.14174
Eif3a	0.0218373	-0.873552
Plk2	0.0218742	-1.86795
Srp19	0.0219151	0.561638
Jak1	0.0220527	-0.362597
Thoc6	0.0221018	-1.22843
Atg5	0.0221157	0.40595
Ugdh	0.0222236	-1.10897
Rbm43	0.0222865	-2.44947
Mrpl11	0.0223113	0.582166
Cnpy4	0.0223371	0.423821
Rab35	0.0223538	1.15341
Hnrnpk	0.0224798	0.340202
Nono	0.022491	-0.187505
Hmgb3	0.022497	0.883476
Ighm	0.0225678	6.08749
Dtymk	0.0225813	0.566684
Nfil3	0.0225823	-1.12965
Chmp5	0.0225884	0.187575
Myo18a	0.0225973	-0.872637
Rcsd1	0.0226337	-0.471912
Mrpl50	0.0226855	0.378469
Nploc4	0.0226947	-0.421458
Ap2s1	0.0226952	0.33735
Abhd2	0.0226974	-1.08334
Rpl18a	0.0226997	1.02425
Cant1	0.0227356	2.36195
Ms4a4c	0.0227869	1.46084
Calm1	0.0228239	0.418145
Taf6l	0.0228282	-1.16748
Vegfb	0.0228529	-0.981759
Lbr	0.0228617	0.668101
Naa50	0.0229831	0.614577
Serpinb10	0.0230014	1.0735
Shisa8	0.0230229	-1.74674
Anapc5	0.0230819	-2.14573
Tsc22d3	0.0230939	-5.03832
Eif3k	0.0230945	-2.3684
Arl5c	0.0231415	1.17023
Igkv3-7	0.0231733	3.95021
Igkv6-14	0.0231936	1.62761
Lypla2	0.0234303	0.781672
Uba7	0.0234532	2.13937
Ighv12-3	0.0235165	-2.87637
Gnas	0.0235977	-0.601413
Srebf1	0.0236107	-0.434265
Rpl29	0.0236952	0.307332
Csf2rb2	0.0236977	-2.14857
Rtca	0.023701	-0.179132
Ighv3-6	0.0237078	2.17363
Hint1	0.0237584	0.876905
S1pr4	0.0238246	0.618811
Ehmt2	0.0238681	-1.5314
Aldh2	0.0238833	-3.49008
Nfatc1	0.0238901	-2.07889
Lmo2	0.0238937	-3.36751
Fam136a	0.0238942	0.584777
Rmi1	0.0240153	-1.20354
6530402F18Rik	0.0240368	-0.82494
Ctsh	0.0240758	0.617026
Ino80e	0.0241132	1.75984
Inpp5b	0.0241421	-0.480171
Cxcr3	0.0241899	1.85078
Gabarapl2	0.0242014	0.819129
Ly6e	0.0242166	-0.654604
Ddx3x	0.0243037	-0.767325
Cdk14	0.0243148	-1.39496
Chm	0.0243333	3.05649
Wdfy4	0.0244357	-1.39615
Mgea5	0.0244418	-0.484876
Bag1	0.0244607	0.127838
Fam214a	0.0244904	2.09997
Supt5	0.024538	-0.322367
Ptp4a1	0.024549	0.960074
Phf8	0.024649	-0.525134
Eif1ax	0.0246904	0.317033
Lgals9	0.024695	0.494682
Rpl24	0.0247083	0.657067
Kpnb1	0.0247395	-0.236276
Ube3c	0.0249888	-0.846883
Gm26825	0.0250016	2.99913
Traf1	0.0250433	-0.971706
Cux1	0.0251535	-0.7133
Eed	0.025205	0.63452
Gaa	0.025212	-1.15147
Rasgrp1	0.0252378	-0.43669
Srfbp1	0.0252843	0.381668
Atp2a3	0.0252973	-0.846984
Gbp3	0.0253636	0.73827
Mppe1	0.0253779	1.07214
Bmp6	0.0254622	-1.53541
Gm28439	0.0254803	-1.15979
Ciita	0.0255394	2.94579
Igkv1-133	0.025573	2.46086
Fcgr3	0.025581	1.22984
Als2	0.0256917	-2.28585
Fam174a	0.0258548	0.487978
Cct7	0.0258634	0.487931
Atpif1	0.0259063	-1.52394
Ubr1	0.0259573	-0.626729
Arid2	0.0259623	-1.42285
Atp5o	0.0260154	0.142281
Dusp2	0.026041	0.73638
Hif1an	0.0262202	-0.733631
Ifitm6	0.0262449	1.47596
Trappc5	0.0263318	0.390779
Pik3r2	0.0263625	-0.878703
Atp5o	0.0263682	2.04172
Ormdl1	0.0265009	0.947049
1700022I11Rik	0.0265528	-0.582015
Cybc1	0.0265694	5.20069
Hibadh	0.0266108	0.211837
Mrpl33	0.0266245	0.432227
Dcaf7	0.0266679	-0.539148
Brwd1	0.0267079	0.94306
Tmem206	0.0267098	0.347634
Ckb	0.0267281	1.43856
Rps23-ps1	0.0267346	0.234538
Fes	0.0267705	-0.658405
Dazap1	0.026841	-1.00803
H2-Ob	0.0268506	1.09315
Gphn	0.0268689	-0.675142
4833420G17Rik	0.0268706	1.44991
Adgre1	0.0269055	0.763935
Gm9794	0.0269315	-1.60818
Fcrla	0.0270044	1.04004
Rb1	0.0270706	-1.04922
Rbm38	0.0271115	-2.01659
Ddx18	0.0271382	0.420206
Eef1e1	0.0271624	1.89862
Nt5c	0.0272078	0.542998
Spop	0.0272243	0.27802
Anxa3	0.0272488	1.21566
Apobec1	0.0272868	1.54875
Mllt1	0.0273073	-0.34241
Sdf4	0.0273239	0.38409
Usp4	0.0273927	-0.482351
Mknk2	0.0273997	-1.5646
Spryd4	0.0274087	0.360692
Vcp	0.0274144	-0.802292
Fnta	0.0274834	0.653119
Irf9	0.0275629	1.63966
Atp6v1h	0.0275782	-1.10304
Cdc42ep4	0.0276579	-2.55956
Slpi	0.0276916	1.97654
Eed	0.0276966	4.5279
Afg3l1	0.0278028	-0.266043
Sbf1	0.0278332	-0.777325
Igkv16-104	0.0278572	2.60544
Ednrb	0.0278691	0.896986
Pbx3	0.0278866	-1.28458
Prnp	0.0280212	-2.09773
Rarg	0.0280218	-1.10055
Golga4	0.0280532	-0.921703
Ighv1-80	0.0280622	3.18328
Rinl	0.0280748	2.31602
Mgat2	0.0281013	0.326458
Tmx2	0.0281017	0.341339
Gm10269	0.0281259	0.437136
Rock2	0.0281657	-1.30181
Ptpn2	0.0282746	1.12365
Vps36	0.0283285	0.540161
Gm4149	0.028353	2.94238
Cox20	0.0283641	-0.2074
Coro2a	0.0283783	-0.96515
Osgep	0.0283927	2.1087
Mat2a	0.0285058	1.55225
Igkv1-110	0.0285176	1.94233
Parp1	0.0285306	-0.606411
Cd84	0.0285409	0.688708
Arap2	0.0286581	-0.45676
Panx1	0.0286675	0.482115
Slc35c2	0.0287381	-1.77804
mt-Atp8	0.0287603	-0.920139
Nckap1l	0.0289301	-0.980682
Insig2	0.0289744	1.65345
Pdcd6	0.0290051	0.667735
Polr2g	0.029036	0.951087
Tlr13	0.029186	1.02451
Tbk1	0.0291923	4.30484
Dync1li2	0.0292017	-0.404683
Gpr89	0.0292408	-0.451443
Capza2	0.0292533	0.153808
Fem1a	0.0292743	-0.32106
Cyth3	0.0292946	-0.376704
Actr8	0.0293001	3.36911
Psme4	0.029302	-0.83434
Eif3m	0.0294127	1.70273
Hnrnpa2b1	0.0294171	-0.915288
Traf5	0.0294247	1.07714
Csrp1	0.0294335	0.649104
Fcrl5	0.0294795	-0.959603
Slc39a9	0.0294833	-2.87094
Ighv14-3	0.029566	2.19374
Galnt7	0.0296855	-0.907261
Creg1	0.0297015	0.773729
Wipi2	0.0297409	1.30534
Ptgs1	0.0297508	0.544119
Mpp1	0.0297578	-4.32224
Rbm4b	0.0298176	-1.05441
Ltb	0.0298599	3.28595
Tmem243	0.0299239	0.598794
Gid8	0.0299687	1.41527
Igkv6-13	0.0299792	3.39727
Rps18	0.0300599	1.172
Ilk	0.030074	0.694664
Gm10451	0.0300767	-1.49524
Tmem242	0.0300783	0.350322
Tnfrsf13b	0.0301769	-1.40908
Fam174b	0.030272	-2.0121
Tnfrsf13b	0.0303336	-1.23238
Gm11707	0.0303425	-1.65308
Ywhae	0.030383	0.226792
Coro1a	0.0304504	0.502424
Wdr1	0.0304858	-0.318466
Pabpc1	0.0305302	-1.0346
Cryzl2	0.0305624	-0.92193
Usp39	0.0305655	0.27997
Lrrfip1	0.0305949	-0.451857
Ncstn	0.0306019	-3.26848
Smu1	0.0306096	-1.81037
Lrrc58	0.0306299	-0.704097
Ifi47	0.0307117	3.26475
R3hcc1l	0.0307186	0.87171
Tusc2	0.0307233	0.65951
Hmgxb3	0.0307257	1.87649
Gm1966	0.0307987	-0.959351
Gm4828	0.0308548	2.01101
Idh1	0.0308907	-2.12133
Psmb6	0.0309917	0.543225
Jagn1	0.031108	0.597665
Mgst3	0.0312532	0.423968
Hikeshi	0.0312618	0.544384
Amfr	0.0312796	0.140907
Psmg4	0.0313138	0.705083
Rap1b	0.031416	0.652887
Stx11	0.0314631	-0.808268
Ero1lb	0.0315025	-0.538657
Alkbh4	0.0315236	-1.78064
Ddit3	0.0315565	0.852894
Lrpap1	0.0316805	-1.63718
Hnrnpab	0.0316813	-0.873326
Ran	0.0317132	0.970444
Tmem37	0.0317199	0.686322
Psma2	0.0317257	0.354417
Dctn1	0.0317298	-0.406057
Srp9	0.0317555	0.31944
E330020D12Rik	0.0317666	-1.71448
Pde3b	0.0317956	-1.00382
Gpr137b-ps	0.0318242	-0.657858
Rabep2	0.0318802	1.10959
Ppia	0.0319105	0.59531
Upb1	0.0319916	-0.843193
Tcea1	0.0321972	0.611342
Gm9797	0.0322181	0.658364
Cript	0.0322634	0.820415
Ahnak2	0.0322727	-2.11615
Crlf3	0.0323318	1.42747
Ddt	0.0323597	-1.92823
Ighv5-4	0.0323887	2.62395
Slc25a39	0.0324209	-2.09187
Ube2b	0.0325135	0.73524
Crlf3	0.0325937	0.598473
Fkbp4	0.0325961	1.0884
Ccr7	0.0326535	2.22695
Rps15a	0.0326648	0.590823
Cog6	0.0327048	2.80825
Man1a2	0.032713	-0.545814
Wrn	0.0327215	-1.17228
Lasp1	0.0327928	-0.689152
Prkar1a	0.0328173	0.461411
Ighv1-82	0.032878	2.68875
Zfp830	0.0328888	0.505125
Apex1	0.0329202	0.2424
Ms4a6c	0.0329231	-2.41228
AI467606	0.0329799	0.673481
Dstn	0.0330617	1.3332
Tcf25	0.0331039	-1.85166
Cib1	0.0331353	0.691321
Hs3st1	0.0331693	0.836065
Map4k1	0.0331979	-1.35892
Iglv3	0.0332299	1.53301
Anxa11	0.03325	-0.863497
Them6	0.0334038	0.641101
Nrd1	0.0334059	-0.922904
Strap	0.0334067	0.205723
Gpr108	0.0334366	-1.84367
Ighv1-72	0.0335618	1.85259
Cd47	0.0336406	-3.49819
Ube2d3	0.0336778	0.432033
Ntan1	0.0337033	0.568919
Ubap2l	0.0337152	-1.61956
Ewsr1	0.0337393	-2.48453
Igf2r	0.0337475	-1.78427
Slamf6	0.0337501	2.32664
Eif3d	0.0337784	0.280452
Tmem59	0.0338026	-1.22549
Lamp1	0.033845	0.176308
Dennd4b	0.0338668	-0.674086
Cav2	0.0338719	1.07272
Ogt	0.0339284	2.8603
Clpp	0.0339493	0.340656
Ubr5	0.0339609	-1.29665
Rubcnl	0.0341402	-1.38968
Hsbp1	0.0341557	3.30678
Orai3	0.0341674	0.445808
Cox8a	0.0341767	0.1059
Itgb1	0.0341944	-0.705645
Ndufs6	0.0342345	-1.35113
Ralgps2	0.0342682	-2.14455
Usp38	0.034409	-0.321977
Gm10222	0.0345078	-1.08276
Smpd4	0.0345405	2.17397
mt-Nd4l	0.0345406	-1.04987
Rps27l	0.0346253	0.655037
Igkv1-122	0.0346302	2.65855
Scamp2	0.0346379	-0.485727
Eef2	0.0346421	-0.603746
Tmem19	0.0346734	-1.75504
Plec	0.0347213	-1.85426
Mrps21	0.0347573	0.271696
Vps18	0.034775	-0.44968
Patl1	0.0347956	-0.402762
Cox6b1	0.0348223	3.12849
Rgs18	0.0349052	0.662374
Flna	0.034941	-1.86935
Cdk2ap2	0.035011	0.833124
Rpl11	0.0351832	1.53408
Bola1	0.0352456	2.04311
Slain2	0.0352832	-0.270625
Gak	0.0353105	2.22215
Stx11	0.0353468	-1.9712
Platr25	0.0353561	0.594808
Tprkb	0.0353743	2.30308
Sec61a1	0.0354573	-0.780484
Rpl29	0.0354797	4.58397
Tm9sf3	0.0355151	-0.267602
Adgre4	0.0355966	1.28592
Gbp7	0.0356655	-0.38935
Fcgr2b	0.035689	3.38296
Aebp2	0.0357497	-1.04754
Serpinb2	0.0359757	1.46568
Pkn2	0.036006	1.33349
Il10	0.0360358	-1.78154
Ndufs8	0.0361226	0.348686
Ahsa1	0.0361382	2.44881
Ttc7	0.036254	-0.3741
C1qb	0.0363245	1.24843
Ddx39	0.0364701	0.514386
Ndufv1	0.0365011	-1.46249
Ttc5	0.0365133	0.485756
Mdm4	0.0365341	-0.367268
Gm15387	0.0365563	0.358389
Gab2	0.0365621	-1.5012
Cct5	0.0365667	0.572632
Siae	0.0366974	-2.69094
Ly6e	0.0367169	4.87297
Dhrs7	0.0367241	0.547004
Rps18	0.0367833	0.469572
Esd	0.0367887	0.838987
Coa5	0.0368015	-1.69476
Nfe2l1	0.0368746	-1.9065
Mybbp1a	0.0368917	2.09057
Tnfaip8l2	0.036905	4.34397
Rpl7a	0.0369241	1.65608
Igkv4-79	0.0370023	2.11783
Romo1	0.037051	0.211305
mt-Tl1	0.037065	-1.12081
Oaz1	0.0372205	0.457854
Map1s	0.037279	-1.71346
Ddx42	0.0372802	-0.40632
Elf1	0.0373566	0.834339
Trim8	0.0373676	-0.396337
Itgb1bp1	0.0373856	-0.50066
Slc6a6	0.0374299	-0.515708
Gpcpd1	0.0374615	-1.82177
Bscl2	0.0375473	-0.455733
Fto	0.0375942	-0.596687
Psmb1	0.0376393	0.475499
Hsh2d	0.0376588	0.601678
Vbp1	0.0376592	0.501708
Mzt1	0.037661	0.386987
Cyth4	0.0378596	1.18182
C2	0.0378693	-2.15561
Anxa1	0.0379662	2.21133
Fcgr2b	0.0380342	1.36224
Gnb2	0.0380663	-3.10448
Ebi3	0.038118	-2.01727
Herc4	0.0381618	1.26004
Frrs1	0.0381689	-0.913224
Rnf139	0.0382475	0.545658
Btbd19	0.0382592	0.549637
Igkv4-71	0.0383012	0.904073
Nthl1	0.0383114	-0.972476
Vamp4	0.0384027	-1.62084
0610037L13Rik	0.0384071	0.462082
Ighv1-9	0.0384175	4.43555
Igkv3-1	0.0384212	4.81149
Tnip1	0.0384823	1.72512
Pin1	0.0385739	0.431183
Vps26b	0.038615	-0.740959
Eif5	0.0386191	-1.50038
Idh1	0.0386342	4.22485
Mlxip	0.0386413	-0.340087
Ly96	0.0387065	-0.862083
Flii	0.0387591	-0.237861
Ndufv1	0.0387842	1.69142
Lsm5	0.0387865	0.700628
Ptma	0.0388273	0.932847
Ube2d3	0.0388279	0.615797
BC031181	0.0388466	0.780586
Vav1	0.0388633	0.845242
Sh3bp5	0.038912	-1.03354
Rsl1d1	0.0389953	2.06743
Mrpl12	0.038997	0.750122
Tmbim4	0.0390826	-0.1331
Zfp472	0.0391226	0.759942
Gadd45b	0.0392213	1.505
Cops4	0.0392439	1.48141
Zmiz2	0.0393613	-1.14935
Tap1	0.0393709	-0.699163
Dnajc19	0.0393867	0.149311
Tbrg1	0.0394055	0.404472
Pcbd2	0.0394707	0.737002
Epn2	0.0394837	-1.94768
Traf2	0.0394893	-0.871638
Wdr81	0.0395658	0.789363
Rnft1	0.0395944	-1.33467
Atp5c1	0.0396938	-3.79333
Rap1gap	0.0397131	-2.27598
Ighv9-2	0.0397999	2.63981
Ifi203	0.0398062	0.965508
Ift20	0.0398397	0.501364
Ndufb3	0.0398773	0.245714
Lpcat2	0.0399176	1.33202
Dusp14	0.039924	-2.33299
Rps9	0.0399362	0.310907
Stard10	0.0399386	-1.59166
Igkv5-48	0.0399537	1.89837
F10	0.0399669	1.58705
Igkv9-124	0.0400016	2.54718
Slpi	0.0400184	0.688659
Slc9a3r1	0.0400277	-0.267109
Ciao1	0.040158	1.20223
Sar1b	0.0403008	0.436367
Ighv1-74	0.0403551	2.87611
Tma7	0.0403737	0.41729
Myl12a	0.0403886	4.66436
Ighv1-82	0.0404299	3.08236
Ahr	0.0404707	-1.62754
Tmem167	0.0404768	0.31638
Mzb1	0.040536	0.863411
Cd55	0.0405913	1.71805
Tmed2	0.0406894	0.286466
Gmpr2	0.0407427	0.677675
Abce1	0.0408012	-0.963808
Tmem127	0.0408145	-1.65888
Usp18	0.0409313	1.39701
Lrmp	0.0409665	-1.13463
Galnt12	0.0410272	0.253673
Cyc1	0.0410841	0.477685
Zcchc17	0.0412167	0.369416
Nelfcd	0.0412401	-0.326346
Rps16	0.0412536	0.348227
Plxnc1	0.0412631	-0.334528
Mbnl1	0.0413235	-0.522762
Igkv8-30	0.041429	1.37484
Pdcd1lg2	0.0414417	-1.02925
mt-Tt	0.0414608	-1.04526
Mapk1	0.0414849	-0.279291
Il18	0.0414992	-0.543044
Ly9	0.0415045	-1.41431
Ric8a	0.041514	2.30825
Gpatch8	0.0415293	-0.614646
Gpr137b-ps	0.0415424	-0.773937
Slfn5	0.0415744	0.910591
Gm14150	0.0416182	0.61493
Uck2	0.0416504	-0.584735
Cyp4f16	0.0417252	-0.862094
Gm7592	0.0417413	0.677402
Pou2f1	0.0417484	-1.49583
Ndufb6	0.0417492	0.151914
Trp53rka	0.0417603	0.475022
Fabp5	0.0418248	1.26204
Gpx4	0.0418491	0.364659
Maea	0.0418498	-0.0964647
Nolc1	0.0419035	2.44128
Nuak2	0.041912	0.369659
Sp100	0.0419149	0.49128
Arid3a	0.042004	-2.54752
Cln6	0.0420551	-2.68494
Rdh12	0.0420695	-1.24327
Tent2	0.0420724	-0.432921
Slamf6	0.0420774	1.23073
Cdc42se2	0.0421086	0.320014
Rbm3	0.0421465	0.284497
Sdf4	0.0422323	0.997357
Rsl24d1	0.0422333	0.422396
Emc10	0.0422603	1.78845
Prdm1	0.0422624	-1.62063
Mylip	0.0423415	0.287804
Wdr92	0.0423686	0.49558
Cd302	0.0423936	1.42906
Taf1d	0.0423938	-1.73041
Pdcd11	0.0424005	-0.563783
Ap4s1	0.0424095	0.415386
Gem	0.0425033	0.368756
Ahnak2	0.042551	-3.01989
Maf1	0.0425572	0.812853
Psmb3	0.0425861	0.513863
Txn1	0.04266	0.213821
Sash3	0.042671	0.231764
Plcl2	0.042694	2.9494
Polr2l	0.0427514	0.256833
mt-Tw	0.0427615	-1.19031
Pef1	0.0427954	0.192591
Dis3l2	0.0428364	-0.561985
Tpm3	0.0428537	0.194792
Atg9a	0.0429234	-1.81957
Stard10	0.0429756	1.99777
Rab39	0.0429757	1.33785
Exoc4	0.0430256	-0.54106
Zfp677	0.0430546	-1.62627
Ptpn1	0.0431699	-3.67587
Lrrc59	0.0432373	-0.0576543
Gng12	0.04326	-0.628375
Ezr	0.0433341	-1.71498
Eif4e	0.0434352	0.238388
Ilf3	0.0435066	-3.18547
Stk4	0.0435164	-0.211954
Cul4a	0.0435425	0.108522
Cdc42ep3	0.0435859	1.2663
Nrp2	0.0436337	-1.74637
Magef1	0.0436416	0.447052
Mgme1	0.0436791	-1.96744
Znrd1	0.0437387	0.396418
Polr1a	0.0437456	-1.70404
Psmc4	0.043762	0.715066
Arf4	0.0438342	0.122661
Cd2ap	0.0439205	-0.579242
Atxn7l3b	0.043985	0.396235
Med19	0.0439928	0.371332
Ly6d	0.0439981	1.05619
Ehd1	0.0440884	-1.01799
Ighj1	0.0441508	-2.426
Pid1	0.0442187	-2.06337
Zfp954	0.0442453	0.723941
Ube2r2	0.0442811	-0.809642
Fcrl1	0.0443019	1.91912
Snrnp200	0.044355	-0.840085
Otud6b	0.0443743	1.93773
Rbm47	0.0444055	-2.1476
Gstm1	0.0444477	-1.16506
Aktip	0.0444738	0.312317
Crip2	0.0445157	1.29257
Foxn3	0.0446328	-1.13763
Trappc6b	0.0446694	0.314316
Atg2a	0.0446752	-3.66439
Gon7	0.044753	0.429061
Ptges3	0.0447687	0.830292
Ube2n	0.0448478	2.09485
Apoc2	0.0450097	3.85578
Yif1b	0.045046	0.730891
Fas	0.0451177	2.01776
Akt1s1	0.0451742	0.87065
Gas7	0.0452002	-2.17636
Trabd	0.0452926	1.74009
C330007P06Rik	0.045318	-0.60928
Slamf9	0.0453562	-1.23883
Gm12918	0.0454109	1.4741
H13	0.0454471	0.975845
Colgalt1	0.0455316	1.61691
Ighv1-19	0.045548	-4.22055
Trim35	0.0456557	0.170367
Mpc1	0.0456962	0.371079
Znhit2	0.0457193	0.475486
Tmem135	0.0457427	-0.326253
Vwa5a	0.0458043	-0.856226
Pxdc1	0.0458256	1.74927
Smim14	0.0458853	-0.444862
Emc6	0.0458932	0.271586
Card11	0.0458968	-0.53176
Sertad3	0.0459181	1.02909
Dcun1d5	0.0459356	1.95971
Pltp	0.0460304	1.61679
Lpcat4	0.0461933	-1.86792
Ppp1r35	0.046217	0.767307
Eno1	0.046219	0.339212
Xylt2	0.0462741	-1.97452
Igkv4-80	0.0463701	2.61145
Nmrk1	0.0463817	1.11576
Rpl37a	0.0464181	0.434979
Nme6	0.0464599	1.50094
Gga3	0.0467897	-1.03087
Sfxn3	0.046791	-1.1443
Mrgpre	0.0468607	-0.589414
Atp6v1h	0.0469122	2.47996
Imp4	0.0469962	1.68297
Usp36	0.0470156	0.985183
Mcm2	0.0472049	-0.503111
Wdr37	0.0472084	-2.96099
Ppdpf	0.0472212	0.323439
Mcm6	0.0472895	-1.27097
Vopp1	0.0473142	1.14343
Ighv1-59	0.0473273	2.19669
Exosc4	0.0474439	0.578175
Nagk	0.0474625	-1.66411
Tars	0.0474832	-0.297027
H2-Ab1	0.0475746	0.589862
Mia3	0.0476899	-0.0797458
Prdx2	0.0478376	-0.560498
Uhmk1	0.0478477	-0.600329
Tmem184c	0.0479491	-0.350961
H2-Ab1	0.0479496	0.561889
Ralgps2	0.0479772	-1.75283
Pafah1b1	0.0479828	-1.53909
Ppih	0.0479939	1.09633
Ppp2r2d	0.0481513	2.23352
Rbbp4	0.0481667	0.548463
Pias4	0.0482271	-1.12682
Cox4i1	0.0483065	0.683593
Ighv1-43	0.0483291	2.96162
Nxt2	0.0483658	2.71177
Rgl1	0.0484034	-1.04906
Rdh11	0.0485352	-0.346418
Hnrnpk	0.0485395	2.48517
Fam149b	0.0485756	-1.4794
Rpl22	0.0486135	0.761835
Mrpl13	0.0486243	-1.54836
Fam214b	0.0486582	-1.00919
Igkv3-10	0.048687	2.51672
Slc43a3	0.0486892	-1.3897
Mrps30	0.0487221	0.587155
Ighv1-15	0.0487463	1.86185
Krr1	0.0488257	1.26245
Ifitm2	0.0488271	0.97305
Narf	0.0488673	0.407871
Glg1	0.0489263	-1.14839
Sidt1	0.0489461	1.33418
Eif1ad	0.0489494	0.334094
Kremen1	0.0489514	-0.531769
Tjp2	0.0489542	-1.47985
Bap1	0.0489867	4.96895
Rpl13	0.0489954	0.323045
Rasal1	0.0490162	-2.2575
Mgat4b	0.0490487	-1.27764
Surf1	0.0490841	-0.966578
Ube2d2a	0.0491095	1.10406
Ighv1-71	0.0491148	1.36154
Cox7a2	0.0491328	0.422473
Asph	0.0491752	-1.43382
Wdr45	0.0491904	-0.647622
Cpm	0.049215	3.71295
Ctse	0.0492214	-0.905011
Rnase6	0.0492769	0.416753
Usp45	0.0492945	1.93851
Pim2	0.0493038	-1.36119
Lpcat4	0.0494593	-1.42016
Erh	0.0494689	0.328715
Atg4c	0.0495298	0.978428
Stat2	0.0495818	0.384794
Cmip	0.0495945	-4.45086
Mia2	0.0495961	1.13273
Klhl6	0.0496718	3.14959
Cap1	0.0496749	-1.17694
Brd4	0.0496912	1.33489
Gigyf2	0.0497387	-1.83322
Ttc19	0.0497438	1.71862
Ms4a6c	0.0498135	-1.81947
Rnf214	0.0498416	-2.02266
Gm10177	0.0498463	0.709978
Mcm3ap	0.0498877	-0.340369
Dennd1c	0.0498936	-0.08818
Smpdl3a	0.049964	0.499555
Tbck	0.0499698	-1.05148
